# Supplementary material for: Longitudinal associations between structural prefrontal cortex and nucleus accumbens development and daily identity formation processes across adolescence
Source: Dev Cogn Neurosci. 2020 Nov 11;46:100880. doi: 10.1016/j.dcn.2020.100880 (PMC7677671; doi:10.1016/j.dcn.2020.100880)
Supplement: Supplementary file 2 [file mmc2.xlsx]

## Sheet: FDR corrected values
aim 3			original p values input file 17-09-2020, sensitivity analyses after excluding (define scores as missing values) low scan quality participants		fdr corrected p values (as reported in the paper)			remained significant after FDR correction
crisis class with lpfc vol intercept	m8	1	0.836		0.9228169			p valued became non signicicant after p-value correction
crisis class with lpfc vol linear slope	m8	2	0.590		0.767			source of online calculator to apply FDR: https://www.sdmproject.com/utilities/?show=FDR
crisis class with lpfc sa intercept	m9	3	0.701		0.8543437
crisis class with lpfc sa linear slope	m9	4	0.359		0.5000357
crisis class with lpfc ct intercept	m10	5	0.267		0.4393469
crisis class with lpfc ct linear slope	m10	6	0.251		0.4350667
crisis class with mpfc vol intercept	m11	7	0.239		0.4307727
crisis class with mpfc vol linear slope	m11	8	0.109		0.2361667
crisis class with mpfc sa intercept	m12	9	0.887		0.9349459
crisis class with mpfc sa linear slope	m12	10	0.802		0.9199412
crisis class with mpfc ct intercept	m13	11	0.608		0.7749677
crisis class with mpfc ct linear slope	m13	12	0.349		0.4949455
crisis with nacc intercept	m14	13	0.011		0.0286
crisis class with nacc linear slope	m14	14	0.000		0
linear slope exploration on lpfc vol intercept	m16	15	0.143		0.3014595
linear slope lpfc vol on intercept exploration	m16	16	0.000		0
intecept lpfc vol with intercept exploration	m16	17	0.766		0.9052727
linear slope lpfc vol with linear slope exploration	m16	18	0.980		0.992
linear slope exploration on lpfc sa intercept	m17	19	0.000		0
linear slope lpfc sa on intercept exploration	m17	20	0.000		0
intecept lpfc sa with intercept exploration	m17	21	0.017		0.04277419
linear slope lpfc sa with linear slope exploration	m17	22	0.000		0
linear slope exploration on lpfc ct intercept	m18	23	0.000		0
linear slope lpfc ct on intercept exploration	m18	24	0.107		0.2361667
intecept lpfc ct with intercept exploration	m18	25	0.034		0.08036364
linear slope lpfc ct with linear slope exploration	m18	26	0.779		0.9068955
linear slope exploration on mpfc vol intercept	m19	27	0.000		0
linear slope mpfc vol on intercept exploration	m19	28	0.008		0.02228571
intecept mpfc vol with intercept exploration	m19	29	0.303		0.4634118
linear slope mpfc vol with linear slope exploration	m19	30	0.859		0.9305833
linear slope exploration on mpfc sa intercept	m20	31	0.577		0.7628136
linear slope mpfc sa on intercept exploration	m20	32	0.243		0.4307727
intecept mpfc sa with intercept exploration	m20	33	0.324		0.4768302
linear slope mpfc sa with linear slope exploration	m20	34	0.992		0.992
linear slope exploration on mpfc ct intercept	m21	35	0.000		0
linear slope mpfc ct on intercept exploration	m21	36	0.840		0.9228169
intecept mpfc ct with intercept exploration	m21	37	0.720		0.864
linear slope mpfc ctcwith linear slope exploration	m21	38	0.839		0.9228169
exploration growth model intercept	m15	39	0.000		0
exploration growth model linear slope		40	0.025		0.0609375
aim 2: lpfc vol intercept		41	0.000		0
lpfc vol linear slope		42	0.000		0
lpfc vol quadratic slope		43	0.002		0.00624
lpfc sa intercept		44	0.000		0
lpfc sa linear slope		45	0.374		0.5117895
lpfc sa quadratic slope		46	0.969		0.992
lpfc ct intercept		47	0.000		0
lpfc ct linear slope		48	0.000		0
mpfc vol intercept		49	0.000		0
mpfc vol linear slope		50	0.005		0.015
mpfc vol quadratic slope		51	0.147		0.3017368
mpfc sa intercept		52	0.000		0
mpfc sa linear slope		53	0.233		0.4307727
mpfc sa quadratic slope		54	0.181		0.35295
mpfc ct intercept		55	0.000		0
mpfc ct linear slope		56	0.000		0
mpfc ct quadratic slope		57	0.006		0.01733333
nacc intercept		58	0.000		0
nacc linear slope		59	0.098		0.2248235
nacc quadratic slope		60	0.299		0.4634118
aim 1: lcga com fluctuations intercept	class 1	61	0.000	insert p values from aim 1 results	0
com fluctuations linear slope		62	0.987		0.992
com fluctuatoins quadratic slope		63	0.881		0.9349459
commitment level intercept		64	0.000		0
commitment level linear slope		65	0.261		0.4393469
commitment level quadratic slope		66	0.276		0.4393469
reconsideration intercept		67	0.000		0
reconsideration linear slope		68	0.276		0.4393469
reconsideation quadratic slope		69	0.616		0.7749677
com flu int	class 2	70	0.000		0
com flu linear slope		71	0.493		0.663
com flu quadratic slope		72	0.333		0.481
com level intercept		73	0.000		0
com level linear slope		74	0.217		0.4128293
com level quadratic slope		75	0.172		0.344
rec intercept		76	0.010		0.02689655
rec linear slope		77	0.315		0.4725
rec quadratic slope		78	0.653		0.8084762
